# Supplementary material for: Correction: LRRK2 kinase plays a critical role in manganese-induced inflammation and apoptosis in microglia
Source: PLoS One. 2025 May 13;20(5):e0324491. doi: 10.1371/journal.pone.0324491 (PMC12074335; doi:10.1371/journal.pone.0324491)
Supplement: S2 File — (ZIP) [file pone.0324491.s002.zip]

Archive with 6 entries (6 files):
- Fig 2/Fig. 2 WT control.fcs
- Fig 2/Fig. 2 WT 24h.fcs
- Fig 2/Fig. 2 KO control.fcs
- Fig 2/Fig. 2 KO-12 h.fcs
- Fig 2/Fig. 2 KO 24h.fcs
- Fig 2/Fig. 2 WT 12h.fcs
