# Supplementary material for: Correction: LRRK2 kinase plays a critical role in manganese-induced inflammation and apoptosis in microglia
Source: PLoS One. 2025 May 13;20(5):e0324491. doi: 10.1371/journal.pone.0324491 (PMC12074335; doi:10.1371/journal.pone.0324491)
Supplement: S3 File — (ZIP) [file pone.0324491.s003.zip]

Archive with 6 entries (6 files):
- Fig 3/Fig. 3-GSK+Mn-12 h.fcs
- Fig 3/Fig. 3-Mn-12 h.fcs
- Fig 3/Fig. 3-Mn 24 h.fcs
- Fig 3/Fig. 3-Mn-0 h.fcs
- Fig 3/Fig. 3-GSK+Mn-0 h.fcs
- Fig 3/Fig. 3-GSK+Mn-24 h.fcs
