# Supplementary material for: Correction: LRRK2 kinase plays a critical role in manganese-induced inflammation and apoptosis in microglia
Source: PLoS One. 2025 May 13;20(5):e0324491. doi: 10.1371/journal.pone.0324491 (PMC12074335; doi:10.1371/journal.pone.0324491)
Supplement: S4 File — (ZIP) [file pone.0324491.s004.zip]

Archive with 2 entries (2 files):
- Controls/Fig 2 controls.rar
- Controls/Fig 3 controls.rar
